# Supplementary material for: CircNMD3 relieves endothelial cell injury induced by oxidatively modified low-density lipoprotein through regulating miR-498/ BMP and activin membrane-bound inhibitor (BAMBI) axis
Source: Bioengineered. 2022 May 21;13(5):12558–71. doi: 10.1080/21655979.2022.2065813 (PMC9276052; doi:10.1080/21655979.2022.2065813)
Supplement: Supplemental Material [file KBIE_A_2065813_SM2154.zip]

Archive with 29 entries (26 files):
- Figure2C data/
- Figure2C data/control.fcs
- Figure2C data/control.pdf
- Figure2C data/ox-LDL+circNMD3.fcs
- Figure2C data/ox-LDL+circNMD3.pdf
- Figure2C data/ox-LDL+vector.fcs
- Figure2C data/ox-LDL+vector.pdf
- Figure2C data/ox-LDL.fcs
- Figure2C data/ox-LDL.pdf
- Figure4C data/
- Figure4C data/control.fcs
- Figure4C data/control.pdf
- Figure4C data/ox-LDL+miR-498 inhibitor.fcs
- Figure4C data/ox-LDL+miR-498 inhibitor.pdf
- Figure4C data/ox-LDL+NC inhibitor.fcs
- Figure4C data/ox-LDL+NC inhibitor.pdf
- Figure4C data/ox-LDL.fcs
- Figure4C data/ox-LDL.pdf
- Figure6C data/
- Figure6C data/control.fcs
- Figure6C data/control.pdf
- Figure6C data/ox-LDL+circNMD3+miR-498.fcs
- Figure6C data/ox-LDL+circNMD3+miR-498.pdf
- Figure6C data/ox-LDL+circNMD3+si-BAMB1.fcs
- Figure6C data/ox-LDL+circNMD3+si-BAMB1.pdf
- Figure6C data/ox-LDL+circNMD3.fcs
- Figure6C data/ox-LDL+circNMD3.pdf
- Figure6C data/ox-LDL.fcs
- Figure6C data/ox-LDL.pdf
